# Supplementary material for: Active compensation for changes in TDH3 expression mediated by direct regulators of TDH3 in Saccharomyces cerevisiae
Source: PLoS Genet. 2023 Dec 13;19(12):e1011078. doi: 10.1371/journal.pgen.1011078 (PMC10752532; doi:10.1371/journal.pgen.1011078)
Supplement: S1 Table — Table including all mutant strains of S. cerevisiae used in this study, including those for which RNA-sequencing data was collected and strains bearing fluorescent protein reporters. (XLSX) [file pgen.1011078.s001.xlsx]

## Sheet: Sheet1
Mutants analyzed by RNA-sequencing (from Vande Zande et al. [1])
Collection	Gene/Nickname	Position of mutation	Reference Nucleotide	Resulting Nucleotide	Mutation Type	TDH3 Expression (Log2 Fold change relative to Wild Type)
YPW3282	GCR1162	833, 1112, 1946, 2305, 2755	del, T, G, A, T	T, C, A, G, C	frameshift, nonsynonymous, nonsynonymous, synonymous, synonymous	-3.92701
YPW3283	GCR1281	940, 1224, 2178, 2599	T, T, T, T	C, C, C, C	synonymous, nonsynonymous, nonsynonymous, synonymous	-0.513344
YPW3284	GCR1037	737, 1183, 1224, 1258, 2038, 3079,	G, T, T, T, A, T	C, C, C, C, G, del	intron, synonymous, nonsynonymous, synonymous, synonymous, frameshift	-0.198931
YPW3285	GCR1339	726, 737, 740, 840, 2574	T, G, C, A, A	G, C, G, G, G	intron, intron, intron, nonsynonymous, nonsynonymous	-2.19106
YPW3286	GCR1241	1366	A	G	synonymous	0.0736708
YPW3287	RAP1357	2378, 1881, 284	A, G, T	G, A, C	synonymous, nonsynonymous, synonymous	0.210454
YPW3288	RAP154	upstream922, 1100, 2042,2043	C, T, A, T	T, C, del, del,	promoter, nonsynonymous, frameshift, nonsense	-1.26552
YPW3289	RAP1238	95, 568, 693, 1365, 1338, 2121	T, A, A, G, A, A	C, G, G, A, G, G	synonymous, all other nonsynonymous	-2.15553
YPW3290	RAP1484	upstream85, 2128, 1060	A, A, A	G, G, G	promoter, nonsynonymous, nonsynonymous	0.169983
YPW1177	TDH3 (0%)	locus removed	NA	NA	deletion	-7.21786
YPW3059	TDH3 (135%)	upstream505	G	A	duplication, identical promoter mutations	0.433896
YPW1156	TDH3 (20%)	upstream482	C	T	promoter	-2.48333
YPW1200	TDH3 (50%)	upstream485	C	T	promoter	-0.946828
YPW1188	TDH3 (85%)	upstream510	G	A	promoter	-0.1981
Fluorescent reporter strains
Collection	Reporter	Reporter location	TDH3 Genotype
YPW3733	PTDH2-CFP-TDH2 fusion	native TDH2 locus	wildtype
YPW3857	PTDH2-CFP-TDH2 fusion	native TDH2 locus	tdh3∆
YPW3858	None	NA	Wildtype
YPW3872	PTDH3-YFP	HO	Wildtype
YPW3761	PTDH2-YFP	HO	Wildtype
YPW3876	PTDH2-YFP	HO	tdh3∆
YPW3989	PTDH3-YFP-cyc1 RAP1mut (G-505A)	HO	Wildtype
YPW3990	PTDH3-YFP-cyc1 GCR1.1mut (C-485T)	HO	Wildtype
YPW3991	PTDH3-YFP-cyc1 GCR1.2mut (C-444T)	HO	Wildtype
YPW3992	PTDH3-YFP-cyc1 GCR1.1mut (C-482T)	HO	Wildtype
YPW3997	PTDH3-YFP-cyc1 RAP1mut (G-505A)	HO	tdh3∆
YPW3998	PTDH3-YFP-cyc1 GCR1.1mut (C-485T)	HO	tdh3∆
YPW3999	PTDH3-YFP-cyc1 GCR1.2mut (C-444T)	HO	tdh3∆
YPW4000	PTDH3-YFP-cyc1 GCR1.1mut (C-482T)	HO	tdh3∆
YPW4084	PTDH2-YFP GCR1mutated	HO	Wildtype
YPW4085	PTDH2-YFP GCR1deleted	HO	Wildtype
YPW4086	PTDH2-YFP GCR1mutated	HO	tdh3∆
YPW4087	PTDH2-YFP GCR1deleted	HO	tdh3∆
YPW3824	PTDH3-YFP	HO	tdh3∆
YPW3324	PTDH3-YFP	HO	wildtype
References
1. Vande Zande P, Hill MS, Wittkopp PJ. Pleiotropic effects of trans-regulatory mutations on fitness and gene expression. Science. 2022;377: 105–109.
